# Supplementary material for: Pangenome diversification and resistance gene characterization in Salmonella Typhi prioritized RfaJ as a significant therapeutic marker
Source: J Genet Eng Biotechnol. 2023 Nov 17;21:125. doi: 10.1186/s43141-023-00591-w (PMC10656401; doi:10.1186/s43141-023-00591-w)
Supplement: Supplementary file 1 — Additional file 1: Table S1. The detail of 119 strains used for the pangenome analysis. [file 43141_2023_591_MOESM1_ESM.xlsx]

## Sheet: stats
	Supplementary Table 1: the detail of 119 strain used for the pangenome analysis
Genome no.	Organism name	No. of core genes	No. of accessory genes	No. of unique genes	No. of exclusively absent genes				Filename
1	Organism1	3351	835	0	0				GCF_000007545.1_ASM754v1_protein.fasta
2	Organism2	3351	1165	24	5				GCF_000195995.1_ASM19599v1_protein.fasta
3	Organism3	3351	987	0	2				GCF_000245535.1_ASM24553v1_protein.fasta
4	Organism4	3351	826	0	0				GCF_000385905.1_ASM38590v1_protein.fasta
5	Organism5	3351	804	0	13				GCF_001048035.2_ERL103914_protein.fasta
6	Organism6	3351	852	0	0				GCF_001048375.2_M223_protein.fasta
7	Organism7	3351	855	0	2				GCF_001079465.2_STyphi_1553_1_protein.fasta
8	Organism8	3351	863	1	4				GCF_001088345.2_052042_2_protein.fasta
9	Organism9	3351	825	0	3				GCF_001095585.2_ERL114000_protein.fasta
10	Organism10	3351	820	1	10				GCF_001104165.2_E00-7866_protein.fasta
11	Organism11	3351	842	2	10				GCF_001104885.2_10349_1_89_2_protein.fasta
12	Organism12	3351	859	0	1				GCF_001106745.2_UI_2120_protein.fasta
13	Organism13	3351	829	0	3				GCF_001118185.2_H12ESR00394-001A_protein.fasta
14	Organism14	3351	796	10	24				GCF_001119245.2_76_1292_protein.fasta
15	Organism15	3351	757	2	0				GCF_001121865.2_404Ty_protein.fasta
16	Organism16	3351	864	0	2				GCF_001127485.2_ERL041834_protein.fasta
17	Organism17	3351	837	0	1				GCF_001135805.2_ERL072973_protein.fasta
18	Organism18	3351	714	0	49				GCF_001148125.2_ERL024120_protein.fasta
19	Organism19	3351	856	0	1				GCF_001148305.2_ERL082356_protein.fasta
20	Organism20	3351	1004	0	6				GCF_001157245.2_ERL12148_protein.fasta
21	Organism21	3351	912	0	4				GCF_001163025.2_H12ESR04734-001A_protein.fasta
22	Organism22	3351	843	0	0				GCF_001165785.2_ERL024919_protein.fasta
23	Organism23	3351	1191	13	2				GCF_001240865.2_Ty3_193_protein.fasta
24	Organism24	3351	839	0	10				GCF_001302605.1_ASM130260v1_protein.fasta
25	Organism25	3351	777	1	86				GCF_001302625.1_ASM130262v1_protein.fasta
26	Organism26	3351	901	0	0				GCF_001356455.2_1016889_protein.fasta
27	Organism27	3351	848	215	3				GCF_001357935.2_80_2002_protein.fasta
28	Organism28	3351	909	7	0				GCF_001359015.2_129_0238_protein.fasta
29	Organism29	3351	834	0	1				GCF_001360555.2_2010_7898_protein.fasta
30	Organism30	3351	1014	1	0				GCF_001361075.2_Ty585_protein.fasta
31	Organism31	3351	827	48	10				GCF_001362095.2_034151_4_protein.fasta
32	Organism32	3351	751	14	26				GCF_001362135.2_11909_3_protein.fasta
33	Organism33	3351	1019	0	4				GCF_001362175.2_ERL12960_protein.fasta
34	Organism34	3351	829	0	4				GCF_001362195.2_H12ESR00755-001A_protein.fasta
35	Organism35	3351	831	0	1				GCF_001362335.2_Ty2_protein.fasta
36	Organism36	3351	870	93	1				GCF_001364695.2_Ty3_243_protein.fasta
37	Organism37	3351	815	0	4				GCF_003429465.1_ASM342946v1_protein.fasta
38	Organism38	3351	1048	0	0				GCF_003716995.1_ASM371699v1_protein.fasta
39	Organism39	3351	1048	2	0				GCF_003717015.1_ASM371701v1_protein.fasta
40	Organism40	3351	1038	0	0				GCF_003717035.1_ASM371703v1_protein.fasta
41	Organism41	3351	834	0	0				GCF_003717055.1_ASM371705v1_protein.fasta
42	Organism42	3351	1002	0	0				GCF_003717075.1_ASM371707v1_protein.fasta
43	Organism43	3351	1045	0	1				GCF_003717095.1_ASM371709v1_protein.fasta
44	Organism44	3351	1043	0	0				GCF_003717115.1_ASM371711v1_protein.fasta
45	Organism45	3351	1041	0	1				GCF_003717135.1_ASM371713v1_protein.fasta
46	Organism46	3351	1040	0	0				GCF_003717215.1_ASM371721v1_protein.fasta
47	Organism47	3351	844	1	1				GCF_003717285.1_ASM371728v1_protein.fasta
48	Organism48	3351	1048	1	0				GCF_003717355.1_ASM371735v1_protein.fasta
49	Organism49	3351	1042	0	0				GCF_003717395.1_ASM371739v1_protein.fasta
50	Organism50	3351	843	0	0				GCF_003717435.1_ASM371743v1_protein.fasta
51	Organism51	3351	1040	0	0				GCF_003717455.1_ASM371745v1_protein.fasta
52	Organism52	3351	1043	0	2				GCF_003717475.1_ASM371747v1_protein.fasta
53	Organism53	3351	1013	0	0				GCF_003717515.1_ASM371751v1_protein.fasta
54	Organism54	3351	1041	0	3				GCF_003717535.1_ASM371753v1_protein.fasta
55	Organism55	3351	1086	0	0				GCF_003717575.1_ASM371757v1_protein.fasta
56	Organism56	3351	922	0	1				GCF_003717615.1_ASM371761v1_protein.fasta
57	Organism57	3351	838	0	0				GCF_003717635.1_ASM371763v1_protein.fasta
58	Organism58	3351	987	0	0				GCF_003717655.1_ASM371765v1_protein.fasta
59	Organism59	3351	990	0	0				GCF_003717675.1_ASM371767v1_protein.fasta
60	Organism60	3351	911	0	1				GCF_003717695.1_ASM371769v1_protein.fasta
61	Organism61	3351	874	0	0				GCF_003717715.1_ASM371771v1_protein.fasta
62	Organism62	3351	919	0	0				GCF_003717735.1_ASM371773v1_protein.fasta
63	Organism63	3351	1051	12	0				GCF_003717755.1_ASM371775v1_protein.fasta
64	Organism64	3351	858	0	0				GCF_003717775.1_ASM371777v1_protein.fasta
65	Organism65	3351	839	0	1				GCF_003717795.1_ASM371779v1_protein.fasta
66	Organism66	3351	918	0	0				GCF_003717815.1_ASM371781v1_protein.fasta
67	Organism67	3351	988	0	1				GCF_003717835.1_ASM371783v1_protein.fasta
68	Organism68	3351	863	0	2				GCF_003717855.1_ASM371785v1_protein.fasta
69	Organism69	3351	991	0	3				GCF_003717875.1_ASM371787v1_protein.fasta
70	Organism70	3351	988	0	0				GCF_003717895.1_ASM371789v1_protein.fasta
71	Organism71	3351	924	0	0				GCF_003717915.1_ASM371791v1_protein.fasta
72	Organism72	3351	837	0	1				GCF_003717935.1_ASM371793v1_protein.fasta
73	Organism73	3351	849	0	0				GCF_003717955.1_ASM371795v1_protein.fasta
74	Organism74	3351	975	0	0				GCF_003717975.1_ASM371797v1_protein.fasta
75	Organism75	3351	977	0	0				GCF_003717995.1_ASM371799v1_protein.fasta
76	Organism76	3351	847	0	0				GCF_003718015.1_ASM371801v1_protein.fasta
77	Organism77	3351	986	0	0				GCF_003718035.1_ASM371803v1_protein.fasta
78	Organism78	3351	859	0	0				GCF_003718055.1_ASM371805v1_protein.fasta
79	Organism79	3351	977	0	0				GCF_003718075.1_ASM371807v1_protein.fasta
80	Organism80	3351	832	0	1				GCF_003718095.1_ASM371809v1_protein.fasta
81	Organism81	3351	982	0	1				GCF_003718115.1_ASM371811v1_protein.fasta
82	Organism82	3351	881	87	2				GCF_003718135.1_ASM371813v1_protein.fasta
83	Organism83	3351	854	0	0				GCF_003718155.1_ASM371815v1_protein.fasta
84	Organism84	3351	865	0	1				GCF_003718175.1_ASM371817v1_protein.fasta
85	Organism85	3351	1042	0	0				GCF_003718195.1_ASM371819v1_protein.fasta
86	Organism86	3351	827	0	0				GCF_003718235.1_ASM371823v1_protein.fasta
87	Organism87	3351	988	0	0				GCF_003718255.1_ASM371825v1_protein.fasta
88	Organism88	3351	1039	0	2				GCF_003718275.1_ASM371827v1_protein.fasta
89	Organism89	3351	1038	0	1				GCF_003718295.1_ASM371829v1_protein.fasta
90	Organism90	3351	918	1	1				GCF_003718315.1_ASM371831v1_protein.fasta
91	Organism91	3351	979	0	0				GCF_003718355.1_ASM371835v1_protein.fasta
92	Organism92	3351	866	1	0				GCF_003718375.1_ASM371837v1_protein.fasta
93	Organism93	3351	984	0	0				GCF_003718395.1_ASM371839v1_protein.fasta
94	Organism94	3351	918	0	0				GCF_003718415.1_ASM371841v1_protein.fasta
95	Organism95	3351	915	0	0				GCF_003718435.1_ASM371843v1_protein.fasta
96	Organism96	3351	975	0	1				GCF_003718455.1_ASM371845v1_protein.fasta
97	Organism97	3351	985	1	0				GCF_003718475.1_ASM371847v1_protein.fasta
98	Organism98	3351	835	0	0				GCF_003718495.1_ASM371849v1_protein.fasta
99	Organism99	3351	855	0	0				GCF_003718515.1_ASM371851v1_protein.fasta
100	Organism100	3351	966	0	1				GCF_003718535.1_ASM371853v1_protein.fasta
101	Organism101	3351	987	0	0				GCF_003718555.1_ASM371855v1_protein.fasta
102	Organism102	3351	905	50	2				GCF_003718575.1_ASM371857v1_protein.fasta
103	Organism103	3351	860	0	0				GCF_003718595.1_ASM371859v1_protein.fasta
104	Organism104	3351	850	0	0				GCF_003718615.1_ASM371861v1_protein.fasta
105	Organism105	3351	1042	0	1				GCF_003718635.1_ASM371863v1_protein.fasta
106	Organism106	3351	1041	0	0				GCF_003718655.1_ASM371865v1_protein.fasta
107	Organism107	3351	827	0	0				GCF_003719215.1_ASM371921v1_protein.fasta
108	Organism108	3351	1041	0	0				GCF_003719235.1_ASM371923v1_protein.fasta
109	Organism109	3351	838	0	0				GCF_003719255.1_ASM371925v1_protein.fasta
110	Organism110	3351	1162	0	2				GCF_003719555.1_ASM371955v1_protein.fasta
111	Organism111	3351	820	0	3				GCF_004136335.1_ASM413633v1_protein.fasta
112	Organism112	3351	918	0	1				GCF_005885835.1_ASM588583v1_protein.fasta
113	Organism113	3351	854	0	42				GCF_900185485.1_BL60006_protein.fasta
114	Organism114	3351	779	2	39				GCF_900205255.1_1554_protein.fasta
115	Organism115	3351	807	1	21				GCF_900205265.1_lupe_GEN0059_5_protein.fasta
116	Organism116	3351	704	0	27				GCF_900205275.1_403Ty_protein.fasta
117	Organism117	3351	653	0	8				GCF_900205295.1_E98-3139_protein.fasta
118	Organism118	3351	876	0	0				GCF_901457615.1_ERS3381924_protein.fasta
119	Organism119	3351	871	0	3				GCF_901457625.1_ERS3381927_protein.fasta
